# Supplementary material for: Differential Effects of Lipid Bilayers on αPSM Peptide Functional Amyloid Formation
Source: Int J Mol Sci. 2023 Dec 20;25(1):102. doi: 10.3390/ijms25010102 (PMC10779341; doi:10.3390/ijms25010102)
Supplement: Supplementary file 1 [file ijms-25-00102-s001.zip]

Archive with 1 entries (1 files):
- ijms-2727397-supplementary.pdf
